# Supplementary material for: A ferroptosis-related gene signature associated with immune landscape and therapeutic response in osteosarcoma
Source: Front Oncol. 2022 Nov 11;12:1024915. doi: 10.3389/fonc.2022.1024915 (PMC9691858; doi:10.3389/fonc.2022.1024915)
Supplement: Supplementary file 8 [file DataSheet_1.csv]

PATIENT	Gender	Age at Diagnosis in Days	First Event	Time to First Event in Days	Disease at diagnosis	Metastasis site	Primary tumor site	OS	OS.time
TARGET-40-PASUUH	Female	5143	No event	1625	Non-metastatic (confirmed)		Leg/foot	0	1625
TARGET-40-PAUTWB	Male	5064	Relapse	598	Non-metastatic (confirmed)		Leg/foot	0	687
TARGET-40-PARJXU	Female	4624	Relapse	811	Metastatic (confirmed)	Lung only	Leg/foot	1	1631
TARGET-40-PAPWWC	Female	3595	Relapse	1933	Non-metastatic (confirmed)		Leg/foot	0	2520
TARGET-40-PAUUML	Male	2177	No event	672	Non-metastatic (confirmed)		Leg/foot	0	672
TARGET-40-PAMHLF	Male	3233	No event	1913	Non-metastatic (confirmed)		Leg/foot	0	1913
TARGET-40-PAUBIT	Female	4513	No event	1029	Non-metastatic (confirmed)		Leg/foot	0	1029
TARGET-40-PASFCV	Female	3849	No event	2062	Non-metastatic (confirmed)		Leg/foot	0	2062
TARGET-40-PAKXLD	Female	5245	Relapse	578	Non-metastatic (confirmed)		Arm/hand	0	2462
TARGET-40-0A4I4O	Male	11828	Relapse	235	Non-metastatic (confirmed)		Leg/Foot	1	627
TARGET-40-0A4I48	Female	5854	Censored	1616	Metastatic	Lung only	Leg/Foot	0	1616
TARGET-40-PASEFS	Male	6625	No event	2112	Non-metastatic (confirmed)		Leg/foot	0	2112
TARGET-40-PARKAF	Male	6085	Relapse	56	Non-metastatic (confirmed)		Leg/foot	1	1061
TARGET-40-PATUXZ	Female	6345	Death	510	Metastatic (confirmed)	Bone and lung	Leg/foot	1	510
TARGET-40-PAMHYN	Female	3499	No event	3900	Non-metastatic (confirmed)		Leg/foot	0	3899
TARGET-40-PASEBY	Male	4249	Relapse	42	Non-metastatic (confirmed)		Leg/foot	0	2049
TARGET-40-PANMIG	Male	5360	Relapse	513	Metastatic	Lung only	Leg/foot	1	776
TARGET-40-PAKFVX	Male	5407	Relapse	361	Non-metastatic (confirmed)		Leg/foot	0	922
TARGET-40-PASNZV	Male	5947	No event	1747	Non-metastatic (confirmed)		Leg/foot	0	1747
TARGET-40-0A4I4M	Female	6916	Censored	708	Non-metastatic (confirmed)		Leg/Foot	0	708
TARGET-40-PAMYYJ	Male	6477	Relapse	128	Metastatic	Lung only	Leg/foot	1	271
TARGET-40-0A4I0Q	Female	7269	Death	519	Metastatic	Lung only	Leg/Foot	1	519
TARGET-40-0A4I42	Female	6268	Relapse	351	Non-metastatic (confirmed)		Arm/hand	1	619
TARGET-40-PALECC	Female	3661	Relapse	384	Non-metastatic (confirmed)		Arm/hand	1	754
TARGET-40-PAMLKS	Female	4509	Relapse	71	Metastatic	Bone and lung	Leg/foot	1	180
TARGET-40-PANSEN	Male	5234	No event	2256	Non-metastatic (confirmed)		Leg/foot	0	2256
TARGET-40-PALHRL	Male	6019	No event	4374	Metastatic	Lung only	Leg/foot	0	4374
TARGET-40-PANZHX	Female	5127	Relapse	812	Metastatic	Bone and lung	Leg/foot	0	1323
TARGET-40-PALKDP	Female	3388	No event	3282	Non-metastatic (confirmed)		Leg/foot	0	3282
TARGET-40-0A4I65	Male	6520	Relapse	1993	Non-metastatic (Confirmed)	Lung only	Leg/foot	0	2895
TARGET-40-0A4I6O	Male	6738	Relapse	484	Non-metastatic (confirmed)		Leg/Foot	1	1906
TARGET-40-PALFYN	Female	4841	Relapse	651	Non-metastatic (confirmed)		Leg/foot	1	1003
TARGET-40-PATPBS	Male	5513	No event	1468	Non-metastatic (confirmed)		Leg/foot	0	1468
TARGET-40-PAPXGT	Female	4172	No event	2526	Non-metastatic (confirmed)		Leg/foot	0	2526
TARGET-40-0A4HLD	Male	7254	Censored	3946	Non-metastatic (confirmed)		Leg/Foot	0	3946
TARGET-40-PAUYTT	Female	6702	No event	579	Non-metastatic (confirmed)		Leg/foot	0	579
TARGET-40-0A4I0W	Male	7330	Censored	683	Non-metastatic (confirmed)		Leg/Foot	0	683
TARGET-40-PARFTG	Female	4987	Relapse	53	Non-metastatic (confirmed)		Leg/foot	1	653
TARGET-40-0A4HX8	Male	10635	Censored	1750	Non-metastatic (confirmed)		Leg/Foot	0	1750
TARGET-40-PASSLM	Male	3538	Relapse	1865	Metastatic (confirmed)	Lung only	Arm/hand	0	1865
TARGET-40-PATKSS	Male	4889	Relapse	63	Non-metastatic (confirmed)		Pelvis	1	758
TARGET-40-PASYUK	Female	5931	No event	1870	Non-metastatic (confirmed)		Leg/foot	0	1869
TARGET-40-PAPNVD	Female	5289	Relapse	594	Non-metastatic (confirmed)		Leg/foot	1	922
TARGET-40-PATMPU	Male	5060	Relapse	498	Non-metastatic (confirmed)		Leg/foot	1	1579
TARGET-40-PAPIJR	Female	4597	No event	1719	Non-metastatic (confirmed)		Leg/foot	0	1719
TARGET-40-PAMEKS	Male	3942	Relapse	385	Metastatic	Lung only	Leg/foot	1	857
TARGET-40-PAVDTY	Male	4898	No event	369	Non-metastatic (confirmed)		Leg/foot	0	369
TARGET-40-PANGPE	Male	4794	SMN	833	Non-metastatic (confirmed)		Leg/foot	0	3378
TARGET-40-PAMJXS	Male	4100	Relapse	3184	Non-metastatic (confirmed)		Leg/foot	0	3976
TARGET-40-PAKZZK	Male	4864	Relapse	452	Non-metastatic (confirmed)		Leg/foot	1	1515
TARGET-40-PALWWX	Female	4464	Censored	2163	Metastatic	Lung only	Leg/foot	0	2163
TARGET-40-PASKZZ	Female	4808	No event	542	Non-metastatic (confirmed)		Leg/foot	0	542
TARGET-40-0A4HXS	Male	8470	Censored	2948	Non-metastatic (confirmed)		Leg/Foot	0	2948
TARGET-40-PATEEM	Male	5875	Relapse	961	Non-metastatic (confirmed)		Arm/hand	0	1451
TARGET-40-PAVECB	Female	3272	No event	476	Non-metastatic (confirmed)		Arm/hand	0	476
TARGET-40-PALKGN	Male	6190	No event	2122	Non-metastatic (confirmed)		Leg/foot	0	2122
TARGET-40-PASRNE	Female	1299	Relapse	512	Non-metastatic (confirmed)		Leg/foot	0	1707
TARGET-40-PARGTM	Male	5925	No event	2610	Non-metastatic (confirmed)		Leg/foot	0	2610
TARGET-40-PAUVUL	Female	2027	Relapse	237	Metastatic (confirmed)	Lung only	Leg/foot	1	347
TARGET-40-PANGRW	Male	6088	No event	3378	Non-metastatic (confirmed)		Leg/foot	0	3378
TARGET-40-PAVCLP	Female	4062	No event	511	Non-metastatic (confirmed)		Leg/foot	0	511
TARGET-40-PAPKWD	Male	3478	Relapse	192	Non-metastatic (confirmed)		Leg/foot	1	422
TARGET-40-PATAWV	Male	5667	No event	1702	Non-metastatic (confirmed)		Leg/foot	0	1702
TARGET-40-PARBGW	Female	4634	No event	286	Metastatic (confirmed)	Bone only	Leg/foot	0	286
TARGET-40-PANXSC	Male	5545	Relapse	366	Non-metastatic (confirmed)		Leg/foot	0	1217
TARGET-40-0A4HMC	Male	10205	Censored	377	Non-metastatic (confirmed)		Leg/Foot	0	377
TARGET-40-PAUXPZ	Female	4507	Relapse	419	Metastatic (confirmed)	Lung only	Leg/foot	0	724
TARGET-40-PATJVI	Male	5755	No event	1575	Metastatic (confirmed)	Lung only	Leg/foot	0	1575
TARGET-40-PAMRHD	Female	3942	Relapse	39	Metastatic	Bone and lung	Leg/foot	1	74
TARGET-40-PALZGU	Male	5603	Relapse	1452	Non-metastatic (confirmed)		Leg/foot	1	2882
TARGET-40-PANZZJ	Male	6855	No event	1538	Non-metastatic (confirmed)		Leg/foot	0	1538
TARGET-40-PATMXR	Female	7631	Relapse	68	Metastatic	Bone and lung	Leg/foot	1	386
TARGET-40-PATMIF	Female	4383	No event	1580	Non-metastatic (confirmed)		Leg/foot	0	1579
TARGET-40-PANPUM	Male	5996	Relapse	46	Metastatic	Lung only	Pelvis	1	295
TARGET-40-PARDAX	Male	3680	Relapse	105	Metastatic (confirmed)	Lung only	Leg/foot	1	679
TARGET-40-PAUTYB	Female	4418	Relapse	527	Non-metastatic (confirmed)		Leg/foot	1	537
TARGET-40-PAMTCM	Female	4938	No event	3002	Non-metastatic (confirmed)		Leg/foot	0	3002
TARGET-40-0A4HY5	Male	7264	Relapse	218	Metastatic	Lung only	Leg/Foot	1	290
TARGET-40-PAVALD	Male	5924	No event	551	Non-metastatic (confirmed)		Leg/foot	0	551
TARGET-40-0A4I8U	Male	7328	Censored	983	Non-metastatic (confirmed)		Leg/Foot	0	983
TARGET-40-0A4I9K	Male	8237		2257	Non-metastatic (Confirmed)		Leg/foot	0	2257
TARGET-40-0A4I3S	Male	8313	Censored	1844	Non-metastatic (confirmed)		Leg/Foot	0	1844
TARGET-40-PANVJJ	Female	5044	No event	3095	Non-metastatic (confirmed)		Leg/foot	0	3095
TARGET-40-0A4I5B	Male	7615	Censored	619	Non-metastatic (confirmed)		Leg/Foot	0	619
