# Supplementary material for: A ferroptosis-related gene signature associated with immune landscape and therapeutic response in osteosarcoma
Source: Front Oncol. 2022 Nov 11;12:1024915. doi: 10.3389/fonc.2022.1024915 (PMC9691858; doi:10.3389/fonc.2022.1024915)
Supplement: Supplementary file 9 [file DataSheet_2.csv]

sample	age	gender	histological subtype	huvos grade	status	tumor location
GSM530667	174 months	M	Giant cell rich	4	Deceased after 27 months.	Left distal femur
GSM530899	162 months	M	Osteoblastic	2	Deceased at 21 months after diagnosis of the primary tumor	Left proximal humerus
GSM531283	170 months	M	Osteoblastic	3	Alive at 46 months after diagnosis of the primary tumor	Left distal femur
GSM531284	133 months	F	Fibroblastic	1	Alive at 28 months after diagnosis of the primary tumor	Left distal femur
GSM531285	81 months	F	Osteoblastic	1	Deceased at 11 months after diagnosis of the primary tumor	Humerus
GSM531286	144 months	M	Chondroblastic	2	Alive at 37 months after diagnosis of the primary tumor	Tibia
GSM531287	180 months	M	Sclerosing	3	Alive at 45 months after diagnosis of the primary tumor	Left distal femur
GSM531288	180 months	M	Chondroblastic	2	Deceased at 13 months after diagnosis of the primary tumor	Right proximal tibia
GSM531289	204 months	F	Osteoblastic	1	Deceased at 33 months after diagnosis of the primary tumor	Left femur
GSM531290	181 months	M	Sclerosing	1	Alive at 25 months after diagnosis of the primary tumor	Right proximal tibia
GSM531291	948 months	M	Osteoblastic	Unknown	Deceased at 18 months after diagnosis of the primary tumor	Humerus
GSM531292	200 months	M	Osteoblastic	1	Deceased at 30 months after diagnosis of the primary tumor	Right proximal femur
GSM531293	205 months	M	Chondroblastic	3	Deceased at 35 months after diagnosis of the primary tumor	Left distal femur
GSM531294	129 months	F	Chondroblastic	Unknown	Deceased at 4 months after diagnosis of the primary tumor	Left distal femur
GSM531295	183 months	M	Osteoblastic	2	Deceased at 27 months after diagnosis of the primary tumor	Distal femur
GSM531296	220 months	M	Osteoblastic	4	Alive at 26 months after diagnosis of the primary tumor	Right proximal tibia
GSM531297	385 months	M	Possibly chondromyxoid fibroma like	1	Deceased at 18 months after diagnosis of the primary tumor	Right humerus
GSM531298	468 months	F	Fibroblastic	Unknown	Deceased at 189 months after diagnosis of the primary tumor	Unknown
GSM531299	264 months	M	Osteoblastic	1	Alive at 36 months after diagnosis of the primary tumor	Femur
GSM531300	228 months	M	Osteoblastic	3	Alive at 123 months after diagnosis of the primary tumor	Femur
GSM531301	144 months	F	Osteoblastic	3	Deceased at 110 months after diagnosis of the primary tumor	Femur
GSM531302	204 months	F	Fibroblastic	2	Alive at 63 months after diagnosis of the primary tumor	Humerus
GSM531303	264 months	M	Fibroblastic	1	Alive at 60 months after diagnosis of the primary tumor	Humerus
GSM531304	696 months	F	Telangiectatic	Unknown	Alive at 60 months after diagnosis of the primary tumor	Tibia
GSM531305	336 months	M	Fibroblastic	3	Alive at 60 months after diagnosis of the primary tumor	Femur
GSM531306	200 months	M	Osteoblastic	1	Deceased at 10 months after diagnosis of the primary tumor	Left proximal tibia
GSM531307	223 months	M	Chondroblastic	3	Deceased at 39 months after diagnosis of the primary tumor	Left proximal tibia
GSM531308	177 months	M	Osteoblastic	4	Alive at 95 months after diagnosis of the primary tumor	Left distal femur
GSM531309	212 months	F	Osteoblastic	2	Deceased at 83 months after diagnosis of the primary tumor	Right distal femur
GSM531310	216 months	M	Osteoblastic	3	Alive at 246 months after diagnosis of the primary tumor	Left distal femur
GSM531311	200 months	M	Telangiectatic	1	Deceased at 25 months after diagnosis of the primary tumor	Right distal femur
GSM531312	164 months	F	Telangiectatic	1	Deceased at 40 months after diagnosis of the primary tumor	Right proximal tibia
GSM531313	175 months	M	Osteoblastic	2	Alive at 143 months after diagnosis of the primary tumor	Right distal tibia
GSM531314	200 months	M	Osteoblastic	Unknown	Deceased at 11 months after diagnosis of the primary tumor	Left proximal humerus
GSM531319	101 months	M	Osteoblastic	1	Alive at 105 months after diagnosis of the primary tumor	Diaphysis of left femur
GSM531320	136 months	M	Osteoblastic	3	Alive at 78 months after diagnosis of the primary tumor	Left proximal tibia
GSM531321	487 months	F	Anaplastic	2	Alive at 97 months after diagnosis of the primary tumor	Left proximal femur
GSM531322	198 months	M	Osteoblastic	3	Deceased at 33 months after diagnosis of the primary tumor	Left proximal tibia
GSM531323	137 months	F	Osteoblastic	2	Alive at 77 months after diagnosis of the primary tumor	Left proximal tibia
GSM531324	304 months	M	Osteoblastic	2	Deceased at 47 months after diagnosis of the primary tumor	Left proximal tibia
GSM531325	229 months	F	Chondroblastic	2	Alive at 120 months after diagnosis of the primary tumor	Right proximal humerus
GSM531326	242 months	F	Osteoblastic	3	Alive at 91 months after diagnosis of the primary tumor	Right distal femur
GSM531327	165 months	M	Osteoblastic	2	Deceased at 29 months after diagnosis of the primary tumor	Left distal femur
GSM531328	218 months	M	Osteoblastic	2	Alive at 32 months after diagnosis of the primary tumor	Left proximal fibula
GSM531329	96 months	M	Osteoblastic	2	Alive at 31 months after diagnosis of the primary tumor	Left distal femur
GSM531330	128 months	F	Osteoblastic	1	Deceased at 25 months after diagnosis of the primary tumor	Right distal femur
GSM531331	217 months	M	Osteoblastic	2	Alive at 219 months after diagnosis of the primary tumor	Left distal femur
GSM531332	192 months	F	Osteoblastic	2	Alive at 193 months after diagnosis of the primary tumor	Right proximal tibia
GSM531333	111 months	F	Pleomorphic	4	Alive at 184 months after diagnosis of the primary tumor	Right distal femur
GSM531334	37 months	F	Osteoblastic	4	Alive at 194 months after diagnosis of the primary tumor	Left proximal tibia
GSM531335	244 months	F	Anaplastic	3	Alive at 94 months after diagnosis of the primary tumor	Right distal femur
GSM531351	217 months	M	Osteoblastic	3	Alive at 87 months after diagnosis of the primary tumor	Right proximal fibula
GSM531352	192 months	M	Osteoblastic	Unknown	Alive at 60 months after diagnosis of the primary tumor	Femur
