# Supplementary material for: A ferroptosis-related gene signature associated with immune landscape and therapeutic response in osteosarcoma
Source: Front Oncol. 2022 Nov 11;12:1024915. doi: 10.3389/fonc.2022.1024915 (PMC9691858; doi:10.3389/fonc.2022.1024915)
Supplement: Supplementary file 10 [file DataSheet_3.csv]

Symbol	Name	Evidence	Pathway	Confidence	other
RPL8	Ribosomal protein L8	Required in erastin-induced ferroptosis. Silencing of it conferred against erastin-induced ferroptosis.	RPL8 :+: Ferroptosis	Validated	driver
IREB2	Iron response element binding protein 2	Required in erastin-induced ferroptosis. Silencing of it conferred against erastin-induced ferroptosis.	IREB2 :+: Ferroptosis	Validated	driver
ATP5MC3	ATP synthase membrane subunit c locus 3	Required in erastin-induced ferroptosis. Silencing of it conferred against erastin-induced ferroptosis.	ATP5MC3 :+: Ferroptosis	Validated	driver
CS	Citrate synthase	Required in erastin-induced ferroptosis. Silencing of it conferred against erastin-induced ferroptosis.	CS :+: Ferroptosis	Validated	driver
EMC2	ER membrane protein complex subunit 2	Required in erastin-induced ferroptosis. Silencing of it conferred against erastin-induced ferroptosis.	EMC2 :+: Ferroptosis	Validated	driver
ACSF2	Acyl-CoA synthetase family member 2	Required in erastin-induced ferroptosis. Silencing of it conferred against erastin-induced ferroptosis.	ACSF2 :+: Ferroptosis	Validated	driver
NOX1	Nicotinamide adenine dinucleotide phosphate (NADPH) oxidase (NOX) 1	Suppresses erastin-induced ferroptosis when inhibited by inhibitor.	NOX1 :+: Ferroptosis	Deduced	driver
CYBB	Cytochrome b-245 beta chain	Suppresses erastin-induced ferroptosis when inhibited by inhibitor.	CYBB :+: Ferroptosis	Deduced	driver
NOX3	Nicotinamide adenine dinucleotide phosphate (NADPH) oxidase (NOX) 3	Suppresses erastin-induced ferroptosis when inhibited by inhibitor.	NOX3 :+: Ferroptosis	Deduced	driver
NOX4	Nicotinamide adenine dinucleotide phosphate (NADPH) oxidase (NOX) 4	Suppresses erastin-induced ferroptosis when inhibited by inhibitor.	NOX4 :+: Ferroptosis	Deduced	driver
NOX5	Nicotinamide adenine dinucleotide phosphate (NADPH) oxidase (NOX) 5	Suppresses erastin-induced ferroptosis when inhibited by inhibitor.	NOX5 :+: Ferroptosis	Deduced	driver
DUOX1	Dual oxidase 1	Suppresses erastin-induced ferroptosis when inhibited by inhibitor.	DUOX1 :+: Ferroptosis	Deduced	driver
DUOX2	Dual oxidase 2	Suppresses erastin-induced ferroptosis when inhibited by inhibitor.	DUOX2 :+: Ferroptosis	Deduced	driver
G6PD	Glucose-6-phosphate dehydrogenase	Required in erastin-induced ferroptosis.	G6PD :+: Ferroptosis	Validated	driver
PGD	Phosphoglycerate dehydrogenase	Required in erastin-induced ferroptosis.	PGD :+: Ferroptosis	Validated	driver
VDAC2	Valtage-dependent anion channels 2	Required in erastin-induced ferroptosis.	VDAC2 :+: Ferroptosis	Validated	driver
PIK3CA	Phosphatidylinositol-4,5-bisphosphate 3-kinase catalytic subunit alpha	Inhibitor blocked ferroptotic cell death.	PIK3CA :-: GSH, GSH :-: Lipid ROS, Lipid ROS :+: Ferroptosis	Validated	driver
FLT3	Fms related tyrosine kinase 3	Inhibitor blocked ferroptotic cell death.	FLT3 :+: Lipid ROS, Lipid ROS :+: Ferroptosis	Validated	driver
SCP2	Sterol carrier protein 2	SCP-2 inhibitors showed anti-ferroptotic activity, which was substantiated by knocking down SCP-2 in Gpx4�?�?cells.	SCP2 :+: Ferroptosis	Validated	driver
TP53	Tumor protein p53	Inhibits cystine uptake and sensitizes cells to ferroptosis. Erastin induced high levels of cell death in p53+/+ MEFs.	TP53 :-: SLC7A11, SLC7A11 :+: Cystine, Cystine :-: Ferroptosis	Validated	driver
ACSL4	Acyl-CoA synthetase long chain family member 4	Deletion of this gene likely suppress ferroptosis by limiting the membrane-resident pool of oxidation-sensitive fatty acids.	ACSL4 :+: Ferroptosis	Predicted	driver
LPCAT3	Lysophosphatidylcholine acyltransferase 3	Deletion of this gene likely suppress ferroptosis by limiting the membrane-resident pool of oxidation-sensitive fatty acids.	LPCAT3 :+: Ferroptosis	Predicted	driver
NRAS	NRAS proto-oncogene, GTPase	NRAS12V mutant protects RMS13 cells from ferroptotic cell death.	NRAS :+: Ferroptosis	Deduced	driver
KRAS	KRAS proto-oncogene, GTPase	KRAS12V mutant protects RMS13 cells from ferroptotic cell death.	KRAS :+: Ferroptosis	Deduced	driver
HRAS	HRas proto-oncogene, GTPase	HRAS12V mutant protects RMS13 cells from ferroptotic cell death.	HRAS :+: Ferroptosis	Deduced	driver
TF	Transferrin	Essential for the induction of ferroptotic cell death. Transferrin can only interact with transferrin receptor and be transported into the cell when it is loaded with iron.	TF :+: Ferroptosis	Validated	driver
TFRC	Transferrin receptor	RNAi of transferrin receptor (TfR) inhibited ferroptosis.	TFRC :+: Ferroptosis	Validated	driver
TFR2	Transferrin receptor 2	RNAi of transferrin receptor (TfR) inhibited ferroptosis.	TFR2 :+: Ferroptosis	Validated	driver
SLC38A1	Solute carrier family 38 member 1	RNAi knockdown markedly blocked ferroptosis.	SLC38A1 :+: Glutamine, Glutamine :+: Glutamate, Glutamate :+: alpha-Ketoglutarate, alpha-Ketoglutarate :+: Ferroptosis	Validated	driver
SLC1A5	Solute carrier family 1 member 5	Pharmacological inhibition by L-g-glutamyl-p-nitroanilide or RNAi knockdown markedly blocked ferroptosis.	SLC1A5 :+: Glutamine, Glutamine :+: Glutamate, Glutamate :+: alpha-Ketoglutarate, alpha-Ketoglutarate :+: Ferroptosis	Validated	driver
GLS2	Glutaminase 2	Both inhibitor inhibition and gene knockdown inhibit ferroptotic cell death.	GSL2 :+: Glutamate, Glutamate :+: Ferroptosis	Validated	driver
GOT1	Glutamic-oxaloacetic transaminase 1	RNAi reduced ferroptosis.	GOT1 :+: alpha-Ketoglutarate, alpha-Ketoglutarate :+: Ferroptosis	Validated	driver
CARS1	Cysteinyl-tRNA synthetase 1	Required for ferroptosis in diverse cell contexts. Knockdown of CARS inhibited erastin-induced death by preventing the induction of lipid reactive oxygen species, without altering iron homeostasis.	CARS1 :-: Transsulfuration pathway, Transsulfuration pathway :-: Ferroptosis	Validated	driver
ALOX5	Arachidonate 5-lipoxygenase	The 5-Lipoxygenase inhibitor zileuton protected HT22 neuronal cells from erastin-induced ferroptosis.	ALOX5 :+: Lipid ROS, Lipid ROS :+: Ferroptosis	Validated	driver
KEAP1	Kelch like ECH associated protein 1	Knockdown of Keap1 reversed loss of p62-increased degradation of NRF2 in ferroptosis. Keap1 knockdown led to resistance to erastin-induced and sorafenib-induced growth inhibition with decreased ferroptotic events in the absence or presence of p62 knockdown.	KEAP1 :-: NFE2L2, NFE2L2 :-: Ferroptosis	Validated	driver
HMOX1	Heme oxygenase 1	Zinc protoporphyrin IX, a HO-1 inhibitor, prevented Erastin-triggered ferroptotic cancer cell death. Overexpression accelerates erastin-induced cell death.	HMOX1 :+: Lipid ROS, Lipid ROS :+: Ferroptosis	Validated	driver
ATG5	Autophagy related 5	Knockout or knockdown limited erastin-induced ferroptosis.	ATG5 :+: Ferroptosis	Validated	driver
ATG7	Autophagy related 7	Knockout or knockdown limited erastin-induced ferroptosis.	ATG7 :+: Ferroptosis	Validated	driver
NCOA4	Nuclear receptor coactivator 4	Inhibition suppressed ferroptosis, and overexpression promoted ferroptosis.	NCOA4 :-: FTH1, FTH1 :-: Ferroptosis	Validated	driver
ALOX12	Arachidonate 12-lipoxygenase, 12S type	Silencing ALOX genes made cells resistant to ferroptosis.	ALOX12 :+: PUFAs peroxidation, PUFAs peroxidation :+: Ferroptosis	Validated	driver
ALOX12B	Arachidonate 12-lipoxygenase, 12R type	Silencing ALOX genes made cells resistant to ferroptosis.	ALOX12B :+: PUFAs peroxidation, PUFAs peroxidation :+: Ferroptosis	Validated	driver
ALOX15	Arachidonate 15-lipoxygenase	Silencing ALOX genes made cells resistant to ferroptosis.	ALOX15 :+: PUFAs peroxidation, PUFAs peroxidation :+: Ferroptosis	Validated	driver
ALOX15B	Arachidonate 15-lipoxygenase type B	Silencing ALOX genes made cells resistant to ferroptosis. Erastin-induced cell death was rescued by silencing either ALOX15B or ALOXE3, which supported the hypothesis that lipoxygenases are required for ferroptosis.	ALOX15B :+: PUFAs peroxidation, PUFAs peroxidation :+: Ferroptosis	Validated	driver
ALOXE3	Arachidonate lipoxygenase 3	Silencing ALOX genes made cells resistant to ferroptosis. Erastin-induced cell death was rescued by silencing either ALOX15B or ALOXE3, which supported the hypothesis that lipoxygenases are required for ferroptosis.	ALOXE3 :+: PUFAs peroxidation, PUFAs peroxidation :+: Ferroptosis	Validated	driver
PHKG2	Phosphorylase kinase catalytic subunit gamma 2	U-2-OS cells became resistant to erastin upon PHKG2 silencing. Erastin-treated HT-1080 cells were rescued by shPHKG2.	PHKG2 :+: PUFAs peroxidation, PUFAs peroxidation :+: Ferroptosis	Validated	driver
ACO1	Aconitase 1	The gene targets of the enriched shRNAs are potential genes that positively regulate ferroptosis.	ACO1 :+: Lipid ROS, Lipid ROS :+: Ferroptosis	Screened	driver
G6PDX	_NA_	The gene targets of the enriched shRNAs are potential genes that positively regulate ferroptosis.	G6PDX :+: Lipid ROS, Lipid ROS :+: Ferroptosis	Screened	driver
ULK1	Unc-51 like autophagy activating kinase 1	Potential positive regulators of ferroptosis. Knockout of ULK1 led to significantly lower levels of erastin-induced ferroptosis in a dose- and time-dependent manner.	ULK1 :+: Lipid ROS, Lipid ROS :+: Ferroptosis	Validated	driver
ATG3	Autophagy related 3	Potential positive regulators of ferroptosis. Knockout of ATG3 greatly reduced the sensitivity of MEFs to ferropotosis, and reconstituting ATG3 back to these cells restored the ferroptosis sensitivity.	ATG3 :+: Lipid ROS, Lipid ROS :+: Ferroptosis	Validated	driver
ATG4D	Autophagy related 4D cysteine peptidase	Potential positive regulators of ferroptosis.	ATG4D :+: Lipid ROS, Lipid ROS :+: Ferroptosis	Screened	driver
BECN1	Beclin 1	Potential positive regulators of ferroptosis.	BECN1 :+: Lipid ROS, Lipid ROS :+: Ferroptosis	Screened	driver
MAP1LC3A	Microtubule associated protein 1 light chain 3 alpha	Potential positive regulators of ferroptosis.	MAP1LC3A :+: Lipid ROS, Lipid ROS :+: Ferroptosis	Screened	driver
GABARAPL2	GABA type A receptor associated protein like 2	Potential positive regulators of ferroptosis.	GABARAPL2 :+: Lipid ROS, Lipid ROS :+: Ferroptosis	Screened	driver
GABARAPL1	GABA type A receptor associated protein like 1	Potential positive regulators of ferroptosis.	GABARAPL1 :+: Lipid ROS, Lipid ROS :+: Ferroptosis	Screened	driver
ATG16L1	Autophagy related 16 like 1	Potential positive regulators of ferroptosis.	ATG16L1 :+: Lipid ROS, Lipid ROS :+: Ferroptosis	Screened	driver
WIPI1	WD repeat domain, phosphoinositide interacting 1	Potential positive regulators of ferroptosis.	WIPI1 :+: Lipid ROS, Lipid ROS :+: Ferroptosis	Screened	driver
WIPI2	WD repeat domain, phosphoinositide interacting 2	Potential positive regulators of ferroptosis.	WIPI2 :+: Lipid ROS, Lipid ROS :+: Ferroptosis	Screened	driver
SNX4	Sorting nexin 4	Potential positive regulators of ferroptosis.	SNX4 :+: Lipid ROS, Lipid ROS :+: Ferroptosis	Screened	driver
ATG13	Autophagy related 13	Knockout of ATG13 greatly reduced the sensitivity of MEFs to ferropotosis, and reconstituting ATG13 back to these cells restored the ferroptosis sensitivity.	ATG13 :+: Lipid ROS, Lipid ROS :+: Ferroptosis	Validated	driver
ULK2	Unc-51 like autophagy activating kinase 2	Knockout of ULK2 led to significantly lower levels of erastin-induced ferroptosis in a dose- and time-dependent manner.	ULK2 :+: Lipid ROS, Lipid ROS :+: Ferroptosis	Validated	driver
SAT1	Spermidine/spermine N1-acetyltransferase 1	p53-mediated activation of SAT1 contributes to ferroptotic cell death in the presence of ROS stress. Knockdown of Sat1 partially rescued ROS-induced ferroptosis.	SAT1 :+: ALOX15, ALOX15 :+: Lipid ROS, Lipid ROS :+: Ferroptosis	Validated	driver
EGFR	Epidermal growth factor receptor	Cell death in activated EGFR mutant cells occurs by ferroptosis. Inhibiting EGFR and MAPK signaling rescued cell viability following cystine withdrawal.	EGFR :+: MAPK, MAPK :+: Ferroptosis	Validated	driver
MAPK3	Mitogen-activated protein kinase 3	Inhibiting EGFR and MAPK signaling rescued cell viability following cystine withdrawal.	MAPK :-: GPX4, GPX4 :-: Lipid ROS, MAPK :+: NOX4, NOX4 :+: H2O2, H2O2 :+: Lipid ROS, Lipid ROS :+: Ferroptosis	Validated	driver
MAPK1	Mitogen-activated protein kinase 1	Inhibiting EGFR and MAPK signaling rescued cell viability following cystine withdrawal.	MAPK :-: GPX4, GPX4 :-: Lipid ROS, MAPK :+: NOX4, NOX4 :+: H2O2, H2O2 :+: Lipid ROS, Lipid ROS :+: Ferroptosis	Validated	driver
BID	BH3 interacting domain death agonist	BID deletion prevents erastin- and glutamate-induced cell death. BID inhibition inhibited erastin-induced ferroptosis.	BID :+: Ferroptosis	Validated	driver
ZEB1	Zinc finger E-box binding homeobox 1	Knockout of ZEB1 prevents cell death induced by GPX4 inhibition.	ZEB1 :+: Lipid ROS, Lipid ROS :+: Ferroptosis	Validated	driver
DPP4	Dipeptidyl peptidase 4	Required for ferroptosis in TP53-deficient CRC cells.	DPP4 :+: Lipid ROS, Lipid ROS :+: Ferroptosis	Validated	driver
CDKN2A	Cyclin dependent kinase inhibitor 2A	Combination of ARF induction and ROS treatment induced ferroptotic cell death. Knockdown of endogenous ARF protected cells from ROS-induced cell death.	CDKN2A :-: NFE2L2, NFE2L2 :+: SLC7A11, SLC7A11 :-: Ferroptosis, CDKN2A :+: p53, p53 :-: SLC7A11, SLC7A11 :-: Ferroptosis	Validated	driver
PEBP1	Phosphatidylethanolamine binding protein 1	Elevated levels of PEBP1 resulted in increased sensitivity of HK2 cells to RSL3 whereas lowered contents of PEBP1 in HAEC and HT22 cells were associated with decreased sensitivity to ferroptosis.	(PEBP1/15LO) :+: Ferroptosis	Validated	driver
SOCS1	Suppressor of cytokine signaling 1	Expression of SOCS1 sensitized cells to ferroptosis inducer. This effect of SOCS1 was efficiently blocked by ferroptosis inhibitor. Expression of SOCS1 reduced the levels of GSH, explaining in part its ability to sensitize cells to ferroptosis.	SOCS1 :+: p53, p53 :-: SLC7A11, SLC7A11 :+: GSH, GSH :-: Ferroptosis	Validated	driver
CDO1	Cysteine dioxygenase type 1	CDO1 suppression contributes to ferroptosis resistance.	CDO1 :-: GPX4, GPX4 :-: Ferroptosis	Validated	driver
MYB	MYB proto-oncogene, transcription factor	Erastin-induced ferroptosis was restrained when c-Myb was suppressed.	MYB :+: CDO1, CDO1 :-: GPX4, GPX4 :-: Ferroptosis	Validated	driver
MAPK8	Mitogen-activated protein kinase 8	JNK1/2 inhibitors inhibited t-BHP-induced ferroptosis. t-BHP treatment significantly increased the protein expression of p-JNK.	MAPK8 :+: Lipid ROS, Lipid ROS :+: Ferroptosis	Validated	driver
MAPK9	Mitogen-activated protein kinase 9	JNK1/2 inhibitors inhibited t-BHP-induced ferroptosis. t-BHP treatment significantly increased the protein expression of p-JNK.	MAPK9 :+: Lipid ROS, Lipid ROS :+: Ferroptosis	Validated	driver
CHAC1	ChaC glutathione specific gamma-glutamylcyclotransferase 1	CHAC1 degradation of GSH might enhance cystine-starvation-induced cell death.	CHAC1 :-: GSH, GSH :-: Ferroptosis	Validated	driver
MAPK14	Mitogen-activated protein kinase 14	Ferroptosis was blocked by inhibiting p38 MAPK activation.	MAPK14 :+: Ferroptosis	Validated	driver
LINC00472	Long intergenic non-protein coding RNA 472	Increases erastin-induced growth inhibition, whereas depletion of P53RRA decreased erastin-induced growth inhibition.	LINC00472 :+: p53, p53 :+: Ferroptosis	Validated	driver
PRKAA2	Protein kinase AMP-activated catalytic subunit alpha 2	Inhibition of PRKAA/AMPKalpha diminishes ferroptosis.	PRKAA2 :+: (BECN1/SLC7A11), (BECN1/SLC7A11) :+: Ferroptosis	Validated	driver
PRKAA1	Protein kinase AMP-activated catalytic subunit alpha 1	Inhibition of PRKAA/AMPKalpha diminishes ferroptosis.	PRKAA1 :+: (BECN1/SLC7A11), (BECN1/SLC7A11) :+: Ferroptosis	Validated	driver
ELAVL1	ELAV like RNA binding protein 1	ELAVL1 siRNA led to ferroptosis resistance, whereas ELAVL1 plasmid contributed to classical ferroptotic events.	ELAVL1 :+: Ferroptosis	Validated	driver
BAP1	BRCA1 associated protein 1	Suppresses SLC7A11-mediated cystine uptake and promotes ferroptosis. BAP1 mutants lose their abilities to repress SLC7A11 and to promote ferroptosis.	BAP1 :-: SLC7A11, SLC7A11 :-: Lipid ROS, Lipid ROS :+: Ferroptosis	Validated	driver
ABCC1	ATP binding cassette subfamily C member 1	Accelerates ferroptosis. Disruption of MRP1 inhibited ferroptosis potently.	ABCC1 :-: GSH, GSH :-: Ferroptosis	Validated	driver
MIR6852	microRNA 6852	Promotes ferroptosis. Binds to LINC0033 and serves as a negative upstream regulator of CBS-mediated ferroptosis inhibition.	MIR6852 :-: CBS, CBS :-: Ferroptosis	Validated	driver
ACVR1B	Activin A receptor type 1B	Inhibition attenuated erastin-induced ferroptosis.	ACVR1B :-: NFE2L2, NFE2L2 :-: Ferroptosis	Validated	driver
TGFBR1	Transforming growth factor beta receptor 1	Inhibition attenuated erastin-induced ferroptosis.	TGFBR1 :-: NFE2L2, NFE2L2 :-: Ferroptosis	Validated	driver
EPAS1	Endothelial PAS domain protein 1	A driver of ferroptosis susceptibility. Ablation reduced susceptibility to ferroptosis.	EPAS1 :+: HILPDA, EPAS1 :+: PLIN2, HILPDA :+: PUFA, PLIN2 :+: PUFA, PUFA :+: PUFA-phospholipid hydroperoxides, PUFA-phospholipid hydroperoxides :+: Ferroptosis	Validated	driver
HILPDA	Hypoxia inducible lipid droplet associated	Promotes ferroptosis sensitivity downstream of HIF-2alpha.	HILPDA :+: PUFA, PUFA :+: PUFA-phospholipid hydroperoxides, PUFA-phospholipid hydroperoxides :+: Ferroptosis	Validated	driver
HIF1A	Hypoxia inducible factor 1 subunit alpha	Re-sensitized HIF-2alpha-null cells to ferroptosis. Induce ferroptosis sensitivity in cancer cells.	HIF1A :+: HILPDA, HIF1A :+: PLIN2, HILPDA :+: PUFA, PLIN2 :+: PUFA, PUFA :+: PUFA-phospholipid hydroperoxides, PUFA-phospholipid hydroperoxides :+: Ferroptosis	Validated	driver
IFNG	Interferon gamma	Interferon gamma released from CD8+ T cells downregulates the expression of SLC3A2 and SLC7A11, and as a consequence, promotes tumour cell lipid peroxidation and ferroptosis.	IFNG :-: SLC3A2, IFNG :-: SLC7A11, SLC3A2 :+: System Xc-, SLC7A11 :+: System Xc-, System Xc- :+: Cystine, Cystine :-: Lipid ROS, Lipid ROS :+: Ferroptosis	Validated	driver
ANO6	Anoctamin 6	Essential for ferroptosis. Inhibition blocked ferroptotic cell death induced by RSL3/erastin.	ANO6 :+: Ferroptosis	Validated	driver
LPIN1	Lipin 1	Overexpression of adipose lipin�? in mice facilitated the onset of hepatic ferroptosis.	LPIN1 :+: Ferroptosis	Validated	driver
HMGB1	High mobility group box 1	Required for erastin-induced ferroptosis. Knockdown of HMGB1 decreased erastin-induced cell death.	HMGB1 :+: Ferroptosis	Validated	driver
TNFAIP3	TNF alpha induced protein 3	Overexpression increased ROS generation and enhanced erastin-induced ferroptosis, whereas knockdown inhibited erastin-induced ferroptosis.	TNFAIP3 :+: ACSL4, ACSL4 :+: Lipid ROS, TNFAIP3 :-: GPX4, GPX4 :-: Lipid ROS, Lipid ROS :+: Ferroptosis	Validated	driver
TLR4	Toll like receptor 4	Knockdown inhibited ferroptosis.	TLR4 :+: Ferroptosis	Validated	driver
ATF3	Activating transcription factor 3	Promotes ferroptosis induced by erastin.	ATF3 :-: SLC7A11, SLC7A11 :+: System Xc-, System Xc- :+: GSH, GSH :-: Lipid ROS, Lipid ROS :+: Ferroptosis	Validated	driver
ATM	ATM serine/threonine kinase	Essential for ferroptosis. Genetic knockdown and chemical inhibition of ATM both suppress ferroptotic cell death.	ATM :-: MTF1, MTF1 :+: FTL, MTF1 :+: FTH1, FTL :-: Ferroptosis, FTH1 :-: Ferroptosis	Validated	driver
YY1AP1	YY1 associated protein 1	Makes cells more sensitive to ferroptosis. Cells lacking YAP were no longer sensitised to ferroptosis.	YAP :+: ACSL4, ACSL4 :+: Ferroptosis, YAP :+: TFRC, TFRC :+: Ferroptosis	Validated	driver
EGLN2	Egl-9 family hypoxia inducible factor 2	Inhibiting EGLN2 activation diminished ferroptotic tumor cell death.	EGLN2 :-: HIF1A, HIF1A :-: Lipid ROS, Lipid ROS :+: Ferroptosis	Validated	driver
MIOX	Myo-inositol oxygenase	Overexpression exacerbates cell death, knockdown inhibits ferroptosis.	MIOX :-: GPX4, GPX4 :-: Ferroptosis, MIOX :-: GSH, GSH :-: Ferroptosis	Validated	driver
TAZ	Tafazzin	TAZ removal confers ferroptosis resistance, whereas overexpression of TAZS89A sensitizes cells to ferroptosis.	TAZ :+: EMP1, EMP1 :+: NOX4, NOX4 :+: Lipid ROS, Lipid ROS :+: Ferroptosis	Validated	driver
MTDH	Metadherin	Can enhance sensitivity to inducers of ferroptosis. Enhances the vulnerability of cancer cells to ferroptosis.	MTDH :-: Cysteine, Cystein :-: Ferroptosis, MTDH :-: SLC3A2, SLC3A2 :-: Ferroptosis, MTDH :-: GPX4, GPX4 :-: Ferroptosis, MTDH :-: GSH, GSH :-: Ferroptosis, MTDH :+: Glutamate, Glutamate :+: Ferroptosis	Validated	driver
IDH1	Isocitrate dehydrogenase (NADP(+)) 1	Deletion of the mutant IDH1 allele or pharmacological inhibition of mutant IDH1 confers resistance to erastin-induced ferroptosis. Ectopic expression of mutant IDH1 promotes ferroptosis.	IDH1 :-: GPX4, GPX4 :-: Lipid ROS, Lipid ROS :+: Ferroptosis, IDH1 :-: GSH, GSH :-: Ferroptosis	Validated	driver
SIRT1	Sirtuin 1	Knockout partially mitigates ferroptosis.	SIRT1 :+: Ferroptosis	Predicted	driver
FBXW7	F-box and WD repeat domain containing 7	FBXW7 plasmid induces ferroptosis.	FBXW7 :+: Ferroptosis	Deduced	driver
PANX1	Pannexin 1	Deletion protects against ferroptotic cell death. Silenced Panx1 expression significantly attenuated ferroptotic lipid peroxidation and iron accumulation induced by the ferroptosis inducer erastin.	PANX1 :-: HMOX1, HMOX1 :-: Ferroptosis, PANX1 :+: MAPK/ERK, MAPK/ERK :+: Ferroptinophagy, Ferroptinophagy :+: Ferroptosis	Validated	driver
DNAJB6	DnaJ heat shock protein family (Hsp40) member B6	Promotes ferroptosis in esophageal squamous cell carcinoma.	DNAJB6 :-: GPX4, GPX4 :-: Ferroptosis	Predicted	driver
BACH1	BTB domain and CNC homolog 1	Promotes ferroptosis by repressing the transcription of a subset of the erastin-induced protective genes.	BACH1 :+: Lipid ROS, Lipid ROS :+: Ferroptosis	Validated	driver
LONP1	Lon peptidase 1, mitochondrial	Inhibition of LONP1 negatively regulates erastin-induced cell death.	LONP1 :-: Nrf2/Keap1 pathway, Nrf2/Keap1 pathway :-: Ferroptosis, LONP1 :-: GPX4, GPX4 :-: Ferroptosis	Validated	driver
SLC7A11	Solute carrier family 7 member 11	Silencing of SLC7A11 sensitized HT-1080 cells to erastin-induced death, whereas transfection of HT-1080 cells with a plasmid encoding SLC7A11 conferred protection from erastin- and sulfasalazine-induced death.	SLC7A11 :+: Cystine, Cystine :-: Ferroptosis	Validated	suppressor
GPX4	Glutathione peroxidase 4	RNAi-mediated GPX4 knockdown induces ferroptosis.	GPX4 :-: Lipid ROS, Lipid ROS :+: Ferroptosis	Validated	suppressor
AKR1C1	Aldo-keto reductase family 1 member C1	Up-regulated in DU-145 erastin-resistant clones. Participate in the detoxification of toxic lipid metabolites. May confer partial resistance to erastin by enhancing the detoxification of reactive aldehydes generated downstream of the oxidative destruction of the plasma membrane during ferroptosis.	AKR1C1 :-: Ferroptosis	Validated	suppressor
AKR1C2	Aldo-keto reductase family 1 member C2	Up-regulated in DU-145 erastin-resistant clones. Participate in the detoxification of toxic lipid metabolites. May confer partial resistance to erastin by enhancing the detoxification of reactive aldehydes generated downstream of the oxidative destruction of the plasma membrane during ferroptosis.	AKR1C2 :-: Ferroptosis	Validated	suppressor
AKR1C3	Aldo-keto reductase family 1 member C3	Up-regulated in DU-145 erastin-resistant clones. Participate in the detoxification of toxic lipid metabolites. May confer partial resistance to erastin by enhancing the detoxification of reactive aldehydes generated downstream of the oxidative destruction of the plasma membrane during ferroptosis.	AKR1C3 :-: Ferroptosis	Validated	suppressor
RB1	RB transcriptional corepressor 1	Rb knock-down cells exposed to sorafenib encounter ferroptosis. Lack of Rb sensitized HCC cells to the induction of ferroptosis.	RB1 :-: Ferroptosis	Validated	suppressor
HSPB1	Heat shock protein family B (small) member 1	Knockdown of HSF1 and HSPB1 enhances erastin-induced ferroptosis, whereas heat shock pretreatment and overexpression of HSPB1 inhibits erastin-induced ferroptosis.	HSPB1 :-: Ferroptosis	Validated	suppressor
HSF1	Heat shock transcription factor 1	Knockdown of HSF1 and HSPB1 enhances erastin-induced ferroptosis, whereas heat shock pretreatment and overexpression of HSPB1 inhibits erastin-induced ferroptosis.	HSF1 :-: Ferroptosis	Validated	suppressor
GCLC	Glutamate-cysteine ligase catalytic subunit	RNAi knockdown sensitized cell death induced by cystine starvation.	GCLC :+: GSH, GSH :-: Ferroptosis	Validated	suppressor
NFE2L2	Nuclear factor, erythroid 2 like 2	NRF2 plays a central role in protecting hepatocellular carcinoma (HCC) cells against ferroptosis	NFE2L2 :+: (NQO1/HMOX1/FTH1), (NQO1/HMOX1/FTH1) :-: Ferroptosis	Validated	suppressor
SQSTM1	Sequestosome 1	The interaction between p62 and Keap1 increased following erastin and sorafenib treatment. Knockdown of p62 suppressed NRF2 expression and promoted growth inhibition with increased ferroptotic events including GSH depletion, lipid ROS production, and an increase of iron levels.	SQSTM1 :-: KEAP1, KEAP1 :-: NFE2L2, NFE2L2 :-: Ferroptosis	Validated	suppressor
NQO1	NAD(P)H quinone dehydrogenase 1	Knockdown of p62, quinone oxidoreductase�?, heme oxygenase�?, and ferritin heavy chain�? by RNA interference in HCC cells promoted ferroptosis in response to erastin and sorafenib.	NQO1 :-: Ferroptosis	Validated	suppressor
FTH1	Ferritin heavy chain 1	Knockdown of p62, quinone oxidoreductase�?, heme oxygenase�?, and ferritin heavy chain�? by RNA interference in HCC cells promoted ferroptosis in response to erastin and sorafenib.	FTH1 :-: Ferroptosis	Validated	suppressor
MUC1	Mucin 1, cell surface associated	MUC1-C (C-terminal subunit) blocks erastin-induced ferroptosis and induces increases in GSH.	MUC1 :+: System Xc-, System Xc- :+: GSH, GSH :-: Ferroptosis	Validated	suppressor
SLC3A2	Solute carrier family 3 member 2	Required for in vitro cell survival because of its role in protecting cells from ferroptosis.	SLC3A2 :+: System Xc-, System Xc- :-: Ferroptosis	Validated	suppressor
MT1G	Metallothionein 1G	A negative regulator of ferroptosis in HCC cells. Knockdown of MT�?G by RNA interference increases glutathione depletion and lipid peroxidation, which contributes to sorafenib‐induced ferroptosis.	MT1G :-: Ferroptosis	Validated	suppressor
SLC40A1	Solute carrier family 40 member 1	Involved in siramesine and lapatinib-induced ferroptotic cell death. Its expression is decreased after treatment with siramesine alone or in combination with lapatinib. Overexpression FPN resulted in decreased ROS and cell death whereas knockdown of FPN increased cell death after siramesine and lapatinib treatment.	SLC40A1 :-: Lipid ROS, Lipid ROS :+: Ferroptosis	Validated	suppressor
CISD1	CDGSH iron sulfur domain 1	Genetic inhibition of CISD1 contributes to erastin-induced ferroptosis. Stabilization of the iron sulfur cluster of CISD1 inhibits ferroptosis.	CISD1 :-: Mitochondrial lipid ROS, Mitochondrial lipid ROS :+: Ferroptosis	Validated	suppressor
FANCD2	FA complementation group D2	Inhibits erastin-induced ferroptosis. Plays a novel role in the negative regulation of ferroptosis.	FANCD2 :-: Ferroptosis	Validated	suppressor
FTMT	Ferritin mitochondrial	Overexpression significantly inhibited erastin-induced ferroptosis.	FTMT :-: Labile iron pool, Labile iron pool :+: Ferroptosis	Validated	suppressor
HSPA5	Heat shock protein family A (Hsp70) member 5	Negatively regulates ferroptosis. Suppression of HSPA5 expression increased erastin-induced death. Overexpressed HSPA5 inhibited erastin-induced ferroptotic cell death.	HSPA5 :+: GPX4, GPX4 :-: Lipid ROS, Lipid ROS :+: Ferroptosis	Validated	suppressor
ATF4	Activating transcription factor 4	Inhibition of ATF4 expression increased erastin-induced cell death. ATF4 results in the induction of HSPA5, which in turn protects against GPX4 protein degradation and subsequent ferroptosis.	ATF4 :+: HSPA5, HSPA5 :+: GPX4, GPX4 :-: Lipid ROS, Lipid ROS :+: Ferroptosis	Validated	suppressor
HELLS	Helicase, lymphoid specific	LSH inhibits ferroptosis by decreasing the intracellular levels of iron and lipid ROS.	HELLS :+: GLUT1, HELLS :+: SCD, HELLS :+: FADS2, GLUT1 :-: Ferroptosis, SCD :-: Ferroptosis, FADS2 :-: Ferroptosis	Validated	suppressor
SCD	Stearoyl-CoA desaturase	Depletion of the SCD1 and FADS2 metabolic genes induces ferroptosis.	SCD :-: Ferroptosis	Validated	suppressor
FADS2	Fatty acid desaturase 2	Depletion of the SCD1 and FADS2 metabolic genes induces ferroptosis.	FADS2 :-: Ferroptosis	Validated	suppressor
SRC	SRC proto-oncogene, non-receptor tyrosine kinase	Src-STAT3 activation renders the cell unable to undergo to ferroptosis. Src inhibition decreased cell viability significantly, and that loss of viability was rescued by ferroptosis inhibitors.	SRC :+: STAT3, STAT3 :-: ACSL4, ACSL4 :+: Ferroptosis	Validated	suppressor
STAT3	Signal transducer and activator of transcription 3	Src-STAT3 activation renders the cell unable to undergo to ferroptosis.	STAT3 :-: ACSL4, ACSL4 :+: Ferroptosis	Validated	suppressor
PML	Promyelocytic leukemia	PML expression turned cells highly resistant to ferroptosis.	PML :-: Ferroptosis	Validated	suppressor
MTOR	Mechanistic target of rapamycin kinase	Necessary and sufficient to protect cardiomyocyte cells against ferroptotic cell death. mTOR overexpression suppressed ferroptotic cell death, whereas mTOR deletion exaggerated cell death.	MTOR :-: Ferroptosis	Validated	suppressor
NFS1	NFS1 cysteine desulfurase	Suppression of NFS1 cooperates with inhibition of cysteine transport to trigger ferroptosis in vitro and slow tumour growth. Suppression of NFS1 predisposes cancer cells to ferroptosis.	NFS1 :-: TFRC, TFRC :+: Ferroptosis	Validated	suppressor
TP63	Tumor protein p63	Delta Np63 alpha can inhibit ferroptosis independent of p53. Overexpression protects cells from ferroptosis-inducing agents.	TP63 :-: Ferroptosis	Validated	suppressor
CDKN1A	Cyclin dependent kinase inhibitor 1A	Required to to suppress ferroptosis.	CDKN1A :+: GSH, GSH :-: Lipid ROS, Lipid ROS :+: Ferroptosis	Validated	suppressor
MIR137	microRNA 137	Suppresses ferroptosis both in vitro and in vivo.	MIR137 :-: SLC1A5, SLC1A5 :+: Glutaminolysis, Glutaminolysis :+: Lipid ROS, Lipid ROS :+: Ferroptosis	Validated	suppressor
ENPP2	Ectonucleotide pyrophosphatase/phosphodiesterase 2	Overexpression modestly promotes migration and proliferation and significantly inhibits erastin-induced ferroptosis.	ENPP2 :-: Ferroptosis	Validated	suppressor
FH	Fumarate hydratase	FH inactivation (FH-/- ) proves synthetic lethal with inducers of ferroptosis. FH-/- sensitizes cells to multiple ferroptosis inducers.	FH :+: GPX4, GPX4 :-: Ferroptosis	Validated	suppressor
CISD2	CDGSH iron sulfur domain 2	Overexpression conferred resistance to ferroptosis. Inhibition blocked resistance to ferroptotic cell death.	CISD2 :-: Lipid ROS, Lipid ROS :+: Ferroptosis	Validated	suppressor
MIR9-1	microRNA 9-1	Overexpression of miR�? suppressed GOT1, which subsequently reduced ferroptosis. Suppression of miR�? increased the sensitivity of melanoma cells to ferroptosis inducers.	MIR9 :-: GOT1, GOT1 :+: alpha KG, alpha KG :+: Lipid ROS, Lipid ROS :+: Ferroptosis	Validated	suppressor
MIR9-2	microRNA 9-2	Overexpression of miR�? suppressed GOT1, which subsequently reduced ferroptosis. Suppression of miR�? increased the sensitivity of melanoma cells to ferroptosis inducers.	MIR9 :-: GOT1, GOT1 :+: alpha KG, alpha KG :+: Lipid ROS, Lipid ROS :+: Ferroptosis	Validated	suppressor
MIR9-3	microRNA 9-3	Overexpression of miR�? suppressed GOT1, which subsequently reduced ferroptosis. Suppression of miR�? increased the sensitivity of melanoma cells to ferroptosis inducers.	MIR9 :-: GOT1, GOT1 :+: alpha KG, alpha KG :+: Lipid ROS, Lipid ROS :+: Ferroptosis	Validated	suppressor
CBS	Cystathionine beta-synthase	Inhibition triggers ferroptosis in hepatocellular carcinoma.	CBS :-: Ferroptosis	Validated	suppressor
ISCU	Iron-sulfur cluster assembly enzyme	Over expression significantly attenuated DHA induced ferroptosis.	ISCU :+: GSH, GSH :-: Ferroptosis	Validated	suppressor
ACSL3	Acyl-CoA synthetase long chain family member 3	Required for exogenous monounsaturated fatty acids to protect cells against ferroptosis. Negatively correlates with ferroptosis sensitivity.	ACSL3 :-: Ferroptosis	Validated	suppressor
OTUB1	OTU deubiquitinase, ubiquitin aldehyde binding 1	Inactivation promotes ferroptosis by down-regulating SLC7A11 levels. Overexpression is critical for tumor growth.	OTUB1 :+: SLC7A11, SLC7A11 :-: Ferroptosis	Validated	suppressor
CD44	CD44 molecule (Indian blood group)	Knockdown sensitizes cells to ferroptosis.	CD44 :+: SLC7A11, SLC7A11 :-: Ferroptosis	Validated	suppressor
LINC00336	Long intergenic non-protein coding RNA 336	Overexpression inhibits ferroptosis. Knockdown promotes ferroptosis.	(LINC00336/ELAVL1) :-: Ferroptosis	Validated	suppressor
BRD4	Bromodomain containing 4	Inhibition induces ferroptosis.	BRD4 :-: Ferritinophagy, Ferritinophagy :+: Lipid ROS, Lipid ROS :+: Ferroptosis	Validated	suppressor
PRDX6	Peroxiredoxin 6	A negative regulator of ferroptotic cell death.	PRDX6 :-: Lipid ROS, Lipid ROS :+: Ferroptosis	Validated	suppressor
MIR17	microRNA 17	Protects endothelial HUVEC cells from erastin-induced ferroptosis. Overexpression significantly reduced erastin-induced growth inhibition and ROS generation of HUVEC cells.	MIR17 :-: A20, A20 :+: ACSL4, ACSL4 :+: Lipid ROS, A20 :-: GPX4, GPX4 :-: Lipid ROS, Lipid ROS :+: Ferroptosis	Validated	suppressor
SESN2	Sestrin 2	Has cytoprotective effect against ferroptosis. In cells expressing Sesn2, erastin-induced cell death, ROS formation, and glutathione depletion were almost completely inhibited compared to that in control cells.	SESN2 :-: Lipid ROS, Lipid ROS :+: Ferroptosis	Validated	suppressor
NF2	Neurofibromin 2	Genetic inactivation of NF2 rendered cancer cells more sensitive to ferroptosis. Mediates cell density-dependent inhibition of ferroptosis.	NF2 :-: YAP, YAP :+: Ferroptosis	Validated	suppressor
ARNTL	Aryl hydrocarbon receptor nuclear translocator like	Degration of the protein is critical for ferroptosis. Blocking ARNTL degradation diminished ferroptotic tumor cell death.	ARNTL :-: EGLN2, EGLN2 :-: HIF1A, HIF1A :-: Lipid ROS, Lipid ROS :+: Ferroptosis	Validated	suppressor
JUN	Jun proto-oncogene, AP-1 transcription factor subunit	O-GlcNAcylated c-Jun represents an obstructive factor to ferroptosis.	JUN :+: GSH, GSH :-: Ferroptosis, JUN :+: PSAT1, PSAT1 :-: Ferroptosis, JUN :+: CBS, CBS :-: Ferroptosis	Deduced	suppressor
CA9	Carbonic anhydrase 9	Inhibition induces ferroptosis.	CA9 :-: Ferroptosis	Validated	suppressor
TMBIM4	Transmembrane BAX inhibitor motif containing 4	Protects against ferroptosis in HCC cells. Inhibition increased ferroptotic cel death.	S1R :-: Ferroptosis	Validated	suppressor
PLIN2	Perilipin 2	An indispensable gene and protein in the suppression of ferroptosis caused by abnormal lipometabolism in gastric carcinoma.	PLIN2 :-: Ferroptosis	Screened	suppressor
MIR212	microRNA 212	Overexpression of miR-212-5p attenuated ferroptosis while downregulation of miR-212-5p promoted ferroptotic cell death.	(miR-212-5p/Ptgs2) :-: Ferroptosis	Validated	suppressor
Fer1HCH	Ferritin 1 Heavy Chain Homolog	Reduced heavy chain levels caused severe mitochondrial defects and ferroptosis.	Fer1HCH :-: ROS, ROS :+: Ferroptosis	Predicted	suppressor
AIFM2	Apoptosis inducing factor mitochondria associated 2	A glutathione-independent ferroptosis suppressor. Pharmacological targeting of FSP1 strongly synergizes with GPX4 inhibitors to trigger ferroptosis.	FPS1 :+: CoQ10, CoQ10 :-: Lipid ROS, Lipid ROS :+: Ferroptosis	Validated	suppressor
LAMP2	Lysosomal associated membrane protein 2	Knockdown promoted ferroptosis.	LAMP2 :+: Cysteine, Cysteine :+: GSH, GSH :-: Lipid ROS, Lipid ROS :+: Ferroptosis	Validated	suppressor
ZFP36	ZFP36 ring finger protein	ZFP36 plasmid impaired FBXW7 plasmid-induced HSC ferroptosis. Overexpression of Zfp36 impaired erastin- or sorafenib-induced ferroptosis.	ZFP36 :-: ATG16L1, ATG16L1 :+: Ferroptosis	Validated	suppressor
PROM2	Prominin 2	Induced by ferroptotic stress and promotes resistance to ferroptotic cell death. Facilitates ferroptosis resistance in mammary epithelial and breast carcinoma cells.	Prominin2 :+: Ferritin-containing MVB, Ferritin-containing MVB :-: Ferroptosis	Validated	suppressor
CHMP5	Charged multivesicular body protein 5	Ferroptosis activators increase ESCRT-III subunits (e.g., CHMP5 and CHMP6). Knockdown of CHMP5 or CHMP6 sensitizes human cancer cells to ferroptosis.	CHMP5 :-: Ferroptosis	Validated	suppressor
CHMP6	Charged multivesicular body protein 6	Ferroptosis activators increase ESCRT-III subunits (e.g., CHMP5 and CHMP6). Knockdown of CHMP5 or CHMP6 sensitizes human cancer cells to ferroptosis.	CHMP6 :-: Ferroptosis	Validated	suppressor
CAV1	Caveolin 1	Cav-1 deficiency aggravated ferroptosis. Short hairpin RNA of Cav-1 promoted ferroptosis, which was ameliorated by Cav-1 overexpression.	CAV-1 :+: xCT, xCT :+: GPX4, GPX4 :-: Ferroptosis, CAV-1 :-: RNS, RNS :+: Ferroptosis	Validated	suppressor
GCH1	GTP cyclohydrolase 1	Gch1 overexpression and its downstream metabolites BH4/BH2 rescue from ferroptosis. Inhibition of GCH1 activity can sensitize resistant cancer cells to ferroptosis induction.	GCH1 :+: Phospholipid, Phospholipid :-: Ferroptosis, GCH1 :+: COQ10, COQ10 :-: Lipid ROS, Lipid ROS :+: Ferroptosis	Validated	suppressor
PTGS2	Prostaglandin-endoperoxide synthase 2	Simply a downstream marker of ferroptosis. The most upregulated gene in BJeLR cells upon treatment with either erastin or (1S, 3R)-RSL3, but ferroptotic cell death was not affected by inhibition of the enzyme.	_NA_	Validated	marker
DUSP1	Dual specificity phosphatase 1	Expression was upregulated during ferroptosis induced by erastin or RSL3.	_NA_	Deduced	marker
NOS2	Nitric oxide synthase 2	Expression was upregulated during ferroptosis induced by erastin or RSL3.	_NA_	Deduced	marker
NCF2	Neutrophil cytosolic factor 2	Expression was upregulated during ferroptosis induced by erastin or RSL3.	_NA_	Deduced	marker
MT3	Metallothionein 3	Expression was upregulated during ferroptosis induced by erastin or RSL3.	_NA_	Deduced	marker
UBC	Ubiquitin C	Expression was upregulated during ferroptosis induced by erastin or RSL3.	_NA_	Deduced	marker
ALB	Albumin	Expression was upregulated during ferroptosis induced by erastin or RSL3.	_NA_	Deduced	marker
TXNRD1	Thioredoxin reductase 1	Expression was upregulated during ferroptosis induced by erastin or RSL3.	_NA_	Deduced	marker
SRXN1	Sulfiredoxin 1	Expression was upregulated during ferroptosis induced by erastin or RSL3.	_NA_	Deduced	marker
GPX2	Glutathione peroxidase 2	Expression was upregulated during ferroptosis induced by erastin or RSL3.	_NA_	Deduced	marker
BNIP3	BCL2 interacting protein 3	Expression was upregulated during ferroptosis induced by erastin or RSL3.	_NA_	Deduced	marker
OXSR1	Oxidative stress responsive kinase 1	Expression was upregulated during ferroptosis induced by erastin or RSL3.	_NA_	Deduced	marker
SELENOS	Selenoprotein S	Expression was upregulated during ferroptosis induced by erastin or RSL3.	_NA_	Deduced	marker
ANGPTL7	Angiopoietin like 7	Expression was downregulated during ferroptosis induced by erastin or RSL3.	_NA_	Deduced	marker
DDIT4	DNA damage inducible transcript 4	Up-regulated (>= 2 fold) in erastin-treated samples.	_NA_	Screened	marker
LOC284561	_NA_	Up-regulated (>= 2 fold) in erastin-treated samples.	_NA_	Screened	marker
ASNS	Asparagine synthetase (glutamine-hydrolyzing)	Up-regulated (>= 2 fold) in erastin-treated samples.	_NA_	Screened	marker
TSC22D3	TSC22 domain family member 3	Up-regulated (>= 2 fold) in erastin-treated samples.	_NA_	Screened	marker
DDIT3	DNA damage inducible transcript 3	Up-regulated (>= 2 fold) in erastin-treated samples.	_NA_	Screened	marker
JDP2	Jun dimerization protein 2	Up-regulated (>= 2 fold) in erastin-treated samples.	_NA_	Screened	marker
SLC1A4	Solute carrier family 1 member 4	Up-regulated (>= 2 fold) in erastin-treated samples.	_NA_	Screened	marker
PCK2	Phosphoenolpyruvate carboxykinase 2, mitochondrial	Up-regulated (>= 2 fold) in erastin-treated samples.	_NA_	Screened	marker
TXNIP	Thioredoxin interacting protein	Up-regulated (>= 2 fold) in erastin-treated samples.	_NA_	Screened	marker
VLDLR	Very low density lipoprotein receptor	Up-regulated (>= 2 fold) in erastin-treated samples.	_NA_	Screened	marker
GPT2	Glutamic--pyruvic transaminase 2	Up-regulated (>= 2 fold) in erastin-treated samples.	_NA_	Screened	marker
PSAT1	Phosphoserine aminotransferase 1	Up-regulated (>= 2 fold) in erastin-treated samples.	_NA_	Screened	marker
LURAP1L	Leucine rich adaptor protein 1 like	Up-regulated (>= 2 fold) in erastin-treated samples.	_NA_	Screened	marker
SLC7A5	Solute carrier family 7 member 5	Up-regulated (>= 2 fold) in erastin-treated samples.	_NA_	Screened	marker
HERPUD1	Homocysteine inducible ER protein with ubiquitin like domain 1	Up-regulated (>= 2 fold) in erastin-treated samples.	_NA_	Screened	marker
XBP1	X-box binding protein 1	Up-regulated (>= 2 fold) in erastin-treated samples.	_NA_	Screened	marker
ZNF419	Zinc finger protein 419	Up-regulated (>= 2 fold) in erastin-treated samples.	_NA_	Screened	marker
KLHL24	Kelch like family member 24	Up-regulated (>= 2 fold) in erastin-treated samples.	_NA_	Screened	marker
TRIB3	Tribbles pseudokinase 3	Up-regulated (>= 2 fold) in erastin-treated samples.	_NA_	Screened	marker
ZFP69B	ZFP69 zinc finger protein B	Up-regulated (>= 2 fold) in erastin-treated samples.	_NA_	Screened	marker
ATP6V1G2	ATPase H+ transporting V1 subunit G2	Up-regulated (>= 2 fold) in erastin-treated samples.	_NA_	Screened	marker
VEGFA	Vascular endothelial growth factor A	Up-regulated (>= 2 fold) in erastin-treated samples.	_NA_	Screened	marker
GDF15	Growth differentiation factor 15	Up-regulated (>= 2 fold) in erastin-treated samples.	_NA_	Screened	marker
TUBE1	Tubulin epsilon 1	Up-regulated (>= 2 fold) in erastin-treated samples.	_NA_	Screened	marker
ARRDC3	Arrestin domain containing 3	Up-regulated (>= 2 fold) in erastin-treated samples.	_NA_	Screened	marker
CEBPG	CCAAT enhancer binding protein gamma	Up-regulated (>= 2 fold) in erastin-treated samples.	_NA_	Screened	marker
SNORA16A	Small nucleolar RNA, H/ACA box 16A	Down-regulated (>= 2 fold) in erastin-treated samples.	_NA_	Screened	marker
RGS4	Regulator of G protein signaling 4	Down-regulated (>= 2 fold) in erastin-treated samples.	_NA_	Screened	marker
BLOC1S5-TXNDC5	BLOC1S5-TXNDC5 readthrough (NMD candidate)	Down-regulated (>= 2 fold) in erastin-treated samples.	_NA_	Screened	marker
LOC390705	_NA_	Down-regulated (>= 2 fold) in erastin-treated samples.	_NA_	Screened	marker
EIF2S1	Eukaryotic translation initiation factor 2 subunit 1	Phosphorylated in erastin-treated sample.	_NA_	Deduced	marker
KIM-1	Kidney injury molecule-1	Down-regulated upon Fer-1 appearance	_NA_	Deduced	marker
IL6	Interleukin 6	Down-regulated upon Fer-1 appearance	_NA_	Deduced	marker
CXCL2	C-X-C motif chemokine ligand 2	Down-regulated upon Fer-1 appearance	_NA_	Deduced	marker
RELA	RELA proto-oncogene, NF-kB subunit	Down-regulated upon Fer-1 appearance	_NA_	Deduced	marker
HSD17B11	Hydroxysteroid 17-beta dehydrogenase 11	Enriched in RSL3-resistant cells.	_NA_	Screened	marker
AGPAT3	1-acylglycerol-3-phosphate O-acyltransferase 3	Enriched in RSL3-resistant cells.	_NA_	Screened	marker
SETD1B	SET domain containing 1B, histone lysine methyltransferase	Enriched in GPX4 inhibitor ML162-resistant cells.	_NA_	Screened	marker
FTL	Ferritin light chain	Its expression is decreased in patients.	_NA_	Deduced	marker
MAFG	MAF bZIP transcription factor G	The interaction between NRF2 and MafG was increased in response to erastin and sorafenib.	_NA_	Deduced	marker
IL33	Interleukin 33	IL-33 upregulation is a feature of ferroptosis. Ferrostatin-1, an inhibitor of ferroptosis, prevented the upregulation of IL-33.	_NA_	Deduced	marker
HAMP	Hepcidin antimicrobial peptide	Erastin-induced mRNA expression is downregulated in FANCD2-deficient cells.	_NA_	Deduced	marker
STEAP3	STEAP3 metalloreductase	Erastin-induced mRNA expression is downregulated in FANCD2-deficient cells.	_NA_	Deduced	marker
DRD5	Dopamine receptor D5	Ferroptotic erastin induces DRD5 gene expression in ferroptosis.	_NA_	Deduced	marker
DRD4	Dopamine receptor D4	Antiferroptotic dopamine suppressed dopamine receptor D4 protein degradation. Ferroptotic erastin promotes DRD4 protein degradation.	_NA_	Deduced	marker
MAP3K5	Mitogen-activated protein kinase kinase kinase 5	Cold stress evokes ferroptosis, and the ASK1‐p38 pathway is activated downstream of lipid peroxide, leading to the cell death. ASK1‐p38 axis is also activated in the erastin‐induced ferroptosis model.	_NA_	Deduced	marker
SLC2A1	Solute carrier family 2 member 1	Increased at LSH overexpression. Decreased at LSH knockdown. LSH can inhibit ferroptosis.	_NA_	Deduced	marker
SLC2A3	Solute carrier family 2 member 3	Decreased at LSH knockdown. LSH can inhibit ferroptosis.	_NA_	Deduced	marker
SLC2A6	Solute carrier family 2 member 6	Increased at LSH overexpression. Decreased at LSH knockdown. LSH can inhibit ferroptosis.	_NA_	Deduced	marker
SLC2A8	Solute carrier family 2 member 8	Decreased at LSH knockdown. LSH can inhibit ferroptosis.	_NA_	Deduced	marker
SLC2A12	Solute carrier family 2 member 12	Increased at LSH overexpression. Decreased at LSH knockdown. LSH can inhibit ferroptosis.	_NA_	Deduced	marker
GLUT13	_NA_	Increased at LSH overexpression. Decreased at LSH knockdown. LSH can inhibit ferroptosis.	_NA_	Deduced	marker
SLC2A14	Solute carrier family 2 member 14	Decreased at LSH knockdown. LSH can inhibit ferroptosis.	_NA_	Deduced	marker
EIF2AK4	Eukaryotic translation initiation factor 2 alpha kinase 4	CHAC1 degradation of GSH enhances cystine-starvation-induced ferroptosis through the activated GCN2-eIF2 alpha-ATF4 pathway.	_NA_	Deduced	marker
TFAP2C	Transcription factor AP-2 gamma	Activated by ferroptosis inhibitor selenium.	_NA_	Deduced	marker
SP1	Sp1 transcription factor	Activated by ferroptosis inhibitor selenium.	_NA_	Deduced	marker
HBA1	Hemoglobin subunit alpha 1	Upregulated in cells treated with ferroptosis inducer erastin. Stimulates ferroptosis possibly in a GSH-dependent manner.	_NA_	Deduced	marker
NNMT	Nicotinamide N-methyltransferase	Upregulated in cells treated with ferroptosis inducer erastin. Stimulates ferroptosis possibly in a GSH-dependent manner.	_NA_	Deduced	marker
PLIN4	Perilipin 4	Upregulated in cells treated with ferroptosis inducer erastin. Stimulates ferroptosis possibly in a GSH-dependent manner.	_NA_	Deduced	marker
HIC1	HIC ZBTB transcriptional repressor 1	Essential for stimulation of pro-ferroptotic gene transcription upon ferroptosis induction.	_NA_	Deduced	marker
STMN1	Stathmin 1	Downregulated in cells treated with ferroptosis inducer erastin. Suppresses ferroptosis possibly in a GSH-dependent manner.	_NA_	Deduced	marker
RRM2	Ribonucleotide reductase regulatory subunit M2	Downregulated in cells treated with ferroptosis inducer erastin. Suppresses ferroptosis possibly in a GSH-dependent manner.	_NA_	Deduced	marker
CAPG	Capping actin protein, gelsolin like	Downregulated in cells treated with ferroptosis inducer erastin. Suppresses ferroptosis possibly in a GSH-dependent manner.	_NA_	Deduced	marker
HNF4A	Hepatocyte nuclear factor 4 alpha	Essential for stimulation of anti-ferroptotic gene transcription.	_NA_	Deduced	marker
NGB	Neuroglobin	Human neuroglobin (hNgb)-EGFP-expressing SH-SY5Y cells to be significantly more resistant to ferroptosis induction.	_NA_	Deduced	marker
YWHAE	Tyrosine 3-monooxygenase/tryptophan 5-monooxygenase activation protein epsilon	Required by RSL3 (a ferroptosis inducer) to inactivate GPX4 (a ferroptosis inhibitor).	_NA_	Deduced	marker
GABPB1	GA binding protein transcription factor subunit beta 1	Downregulated by lncRNA GABPB1-AS1 upon erastin treatment.	_NA_	Deduced	marker
AURKA	Aurora kinase A	Inhibition of AURKA or reconstitution of miR-4715-3p inhibited GPX4 and induced cell death, suggesting a link between AURKA and ferroptosis.	_NA_	Predicted	marker
MIR4715	microRNA 4715	Inhibition of AURKA or reconstitution of miR-4715-3p inhibited GPX4 and induced cell death, suggesting a link between AURKA and ferroptosis.	_NA_	Predicted	marker
RIPK1	Receptor interacting serine/threonine kinase 1	Reduced expression results in resistance to ferroptosis.	_NA_	Deduced	marker
PRDX1	Peroxiredoxin 1	Necessary to ferroptosis-related lipid peroxidation.	_NA_	Deduced	marker
MIR30B	microRNA 30b	Upregulation of miR-30b-5p in preeclampsia models plays a pivotal role in ferroptosis.	_NA_	Deduced	marker
