# Supplementary material for: A ferroptosis-related gene signature associated with immune landscape and therapeutic response in osteosarcoma
Source: Front Oncol. 2022 Nov 11;12:1024915. doi: 10.3389/fonc.2022.1024915 (PMC9691858; doi:10.3389/fonc.2022.1024915)
Supplement: Supplementary file 11 [file DataSheet_4.csv]

siRNA
	Sense	Antisense
si-HILPDA-1	CCUACUCUCCAUCUUCGUUTT	AACGAAGAUGGAGAGUAGGTT
si-HILPDA-2	CCAGAAGCCAACUAGCCAATT	UUGGCUAGUUGGCUUCUGGTT
si-HILPDA-3	GGCCUUCCAGACCAUCCAUTT	AUGGAUGGUCUGGAAGGCCTT
si-MUC1-1	GCCUCUCCAAUAUUAAGUUTT	GCCUCUCCAAUAUUAAGUUTT
si-MUC1-2	CCGAGAAGGUACCAUCAAUTT	AUUGAUGGUACCUUCUCGGTT
si-MUC1-3	GGCCAUUGUCUAUCUCAUUTT	AAUGAGAUAGACAAUGGCCTT
si-NC	UUCUCCGAACGUGUCACGUTT	ACGUGACACGUUCGGAGAATT
RT-qPCR primers
	forward	reverse
HILPDA	5¡¯-CGCTTTTGTCTCCGGGTCCA-3¡¯	5¡¯-TAAGCCCTCTAGGGACTCCA-3¡¯
MUC1	5¡¯- TTCACCACCACCATGACACC-3¡¯	5¡¯- GGGGCTGTGGTAGCTGTAAG-3¡¯
GAPDH	5¡¯- GGAGCGAGATCCCGTCAAGA-3¡¯	5¡¯- TCGTGGTTCACACCCATCAC-3¡¯
